# Supplementary material for: Identification of a Novel Cuproptosis-Related Gene Signature and Integrative Analyses in Thyroid Cancer
Source: J Clin Med. 2023 Mar 3;12(5):2014. doi: 10.3390/jcm12052014 (PMC10004009; doi:10.3390/jcm12052014)
Supplement: Supplementary file 1 [file jcm-12-02014-s001.zip]

Archive with 2 entries (2 files):
- jcm-2207735-supplementary.pdf
- Table S1.xls
