# Supplementary material for: Identification of a Novel Cuproptosis-Related Gene Signature and Integrative Analyses in Thyroid Cancer
Source: J Clin Med. 2023 Mar 3;12(5):2014. doi: 10.3390/jcm12052014 (PMC10004009; doi:10.3390/jcm12052014)
Supplement: Supplementary file 1 [file jcm-12-02014-s001.zip › Table S1.xls]

## Sheet: Sheet1
Table S1. The sequence of primers
Gene	Primer (Forward)	Primer (Reverse)
SLC31A1	5’- GTAAGTCACAAGTCAGCATTCG -3’	5’- CAACAGTTTTGTGTGTCTCCAT -3’
LIAS	5’- ATGTAGAAACAGTCCCGGAATT -3’	5’- TCTCGCCTAAACCCAACATTAT -3’
DLD	5’- CTCTTGCTTTGGAATATGGAGC -3’	5’- AAAAGCTTCTGATAAGGTCGGA -3’
MTF1	5’- GTGCCAACTCTGTCCTAACTAA -3’	5’- CTACTGGTACTGCAGTGGTAAA -3’
CDKN2A	5’- ATCGCGATGTCGCACGGTA -3’	5’- ATGTCTGAGGGACCTTCCGC -3’
GCSH	5’- GCTGCCTCCCTAAACCTCATCAC -3’	5’- TGCTGATTCCCACTGTTCCAATGC -3’
